# Supplementary material for: Dendritic polyglycerol nanoparticles show charge dependent bio-distribution in early human placental explants and reduce hCG secretion
Source: Nanotoxicology. 2018 Jan 15;12(2):90–103. doi: 10.1080/17435390.2018.1425496 (PMC5815307; doi:10.1080/17435390.2018.1425496)
Supplement: H._JUCH_ET_AL_Supplementary_content.zip [file INAN_A_1425496_SM7224.zip]

Archive with 2 entries (1 files):
- H. JUCH ET AL_Supplementary content/
- H. JUCH ET AL_Supplementary content/Supplementary_Figures.pdf
